# Supplementary material for: Adolescents’ Responses to High-Intensity Versus Standard Physical Education on Body Fat, Blood Pressure, and VO2max: A Secondary Analysis Using TE-Based Responder Classification
Source: Healthcare (Basel). 2026 Feb 5;14(3):410. doi: 10.3390/healthcare14030410 (PMC12897331; doi:10.3390/healthcare14030410)
Supplement: Supplementary file 1 [file healthcare-14-00410-s001.zip]

Archive with 1 entries (1 files):
- healthcare-3919882-supplementary.pdf
